# Supplementary material for: Effects of exogenous melatonin on sugar and organic acid metabolism in early-ripening peach fruits
Source: PLoS One. 2023 Oct 13;18(10):e0292959. doi: 10.1371/journal.pone.0292959 (PMC10575493; doi:10.1371/journal.pone.0292959)
Supplement: S1 Data — (XLS) [file pone.0292959.s001.xls]

## Sheet: sheet
Sugar contents
Total soluble sugar content (mg/g)	Repeat 1	Repeat 2	Repeat 3	0 d	SD	Repeat 1	Repeat 2	Repeat 3	7 d	SD	Repeat 1	Repeat 2	Repeat 3	14 d	SD	Repeat 1	Repeat 2	Repeat 3	21 d	SD	Repeat 1	Repeat 2	Repeat 3	28 d	SD
CK	23.04	24.07	23.52	23.54	0.515396	29.91	27.86	28.22	28.66	1.09455	35.07	33.3	35.61	34.66	1.20835	39.16	38.85	41.52	39.84	1.46029	41.4	43.19	43.66	42.75	1.19252
MT	23.13	24.93	22.77	23.61	1.15724	32.57	34.77	34.76	34.03	1.26729	41.92	40.28	39.71	40.64	1.14736	46.53	44.8	44.51	45.28	1.0922	51.45	50.21	49.7	50.45	0.900019
Sucrose content (mg/g)	Repeat 1	Repeat 2	Repeat 3	0 d	SD	Repeat 1	Repeat 2	Repeat 3	7 d	SD	Repeat 1	Repeat 2	Repeat 3	14 d	SD	Repeat 1	Repeat 2	Repeat 3	21 d	SD	Repeat 1	Repeat 2	Repeat 3	28 d	SD
CK	5.045	5.202	5.172	5.14	0.0833447	5.21	4.44	5.24	4.96	0.453468	13.64	12.79	14.54	13.66	0.875119	21.16	20.53	21.24	20.98	0.388887	26.87	26.66	27.82	27.12	0.618088
MT	5.147	5.167	5.16	5.16	0.0101489	6.87	7.73	7.61	7.4	0.465761	18.09	17.51	16.06	17.22	1.04561	24.69	23.95	23.87	24.17	0.452106	33.22	31.52	31.99	32.24	0.877857
Glucose content (mg/g)	Repeat 1	Repeat 2	Repeat 3	0 d	SD	Repeat 1	Repeat 2	Repeat 3	7 d	SD	Repeat 1	Repeat 2	Repeat 3	14 d	SD	Repeat 1	Repeat 2	Repeat 3	21 d	SD	Repeat 1	Repeat 2	Repeat 3	28 d	SD
CK	8.54	8.69	7.69	8.31	0.53929	17.05	15.39	16.43	16.29	0.838809	15.71	14.82	15.43	15.32	0.455082	13.76	13.54	14.69	14	0.610437	11.76	12.8	12.42	12.33	0.526245
MT	8.05	8.78	8.21	8.35	0.38371	17.12	17.54	17.97	17.54	0.42501	16.58	15.82	16.62	16.34	0.450777	15.75	14.98	14.66	15.13	0.560268	14.2	14.59	13.56	14.12	0.520032
Sorbitol content(mg/g)	Repeat 1	Repeat 2	Repeat 3	0 d	SD	Repeat 1	Repeat 2	Repeat 3	7 d	SD	Repeat 1	Repeat 2	Repeat 3	14 d	SD	Repeat 1	Repeat 2	Repeat 3	21 d	SD	Repeat 1	Repeat 2	Repeat 3	28 d	SD
CK	2.281	1.918	1.968	2.056	0.196739	2.054	1.902	2.167	2.041	0.132977	2.006	2.052	1.906	1.988	0.0746458	1.895	1.997	1.907	1.933	0.0557494	1.193	1.287	1.357	1.279	0.0822922
MT	2.085	2.12	1.813	2.006	0.168057	2.772	2.899	2.966	2.879	0.0985343	2.085	2.07	2.1	2.085	0.015	2.132	1.999	2.021	2.051	0.0712905	1.942	1.794	1.778	1.838	0.0904212
Fructose content (mg/g)	Repeat 1	Repeat 2	Repeat 3	0 d	SD	Repeat 1	Repeat 2	Repeat 3	7 d	SD	Repeat 1	Repeat 2	Repeat 3	14 d	SD	Repeat 1	Repeat 2	Repeat 3	21 d	SD	Repeat 1	Repeat 2	Repeat 3	28 d	SD
CK	7.174	8.26	8.69	8.04	0.781297	5.596	6.128	4.383	5.37	0.894373	3.714	3.638	3.734	3.7	0.0506491	2.345	2.783	3.683	2.94	0.682164	1.577	2.443	2.063	2.03	0.43408
MT	7.848	8.863	7.587	8.1	0.674107	5.808	6.601	6.214	6.21	0.396538	5.165	4.88	4.93	4.99	0.152179	3.958	3.871	3.959	3.93	0.0505206	2.088	2.306	2.372	2.26	0.148625
Activities of the sugar metabolism-related enzymes
SS activity (μg/g/min)	Repeat 1	Repeat 2	Repeat 3	0 d	SD	Repeat 1	Repeat 2	Repeat 3	7 d	SD	Repeat 1	Repeat 2	Repeat 3	14 d	SD	Repeat 1	Repeat 2	Repeat 3	21 d	SD	Repeat 1	Repeat 2	Repeat 3	28 d	SD
CK	154.08	165	160.08	159.72	5.46889	158.33	155.17	150.25	154.58	4.07182	191.67	209.58	194.17	198.47	9.69954	317.92	325.83	326.67	323.47	4.82763	122.08	119.17	125.42	122.22	3.12746
MT	160.83	147.92	160	156.25	7.22592	282.5	264.58	280	275.69	9.70526	326.67	349.58	339.25	338.5	11.4734	331.67	342.5	335.42	336.53	5.49966	165.42	168.75	151.25	161.81	9.29272
SPS activity (μg/g/min)	Repeat 1	Repeat 2	Repeat 3	0 d	SD	Repeat 1	Repeat 2	Repeat 3	7 d	SD	Repeat 1	Repeat 2	Repeat 3	14 d	SD	Repeat 1	Repeat 2	Repeat 3	21 d	SD	Repeat 1	Repeat 2	Repeat 3	28 d	SD
CK	101.33	102.92	107.5	103.92	3.20347	136.67	137.5	129.17	134.45	4.58853	175.42	170.83	161.25	169.17	7.22995	292.5	278.75	285	285.42	6.88446	135	124.58	134.17	131.25	5.79128
MT	99.92	102.08	110.5	104.17	5.59015	174.17	170.83	164.58	169.86	4.86803	216.25	199.17	193.33	202.92	11.9105	331.25	334.58	325.83	330.55	4.41641	265.83	251.25	253.33	256.8	7.8862
NI activity (μg/g/min)	Repeat 1	Repeat 2	Repeat 3	0 d	SD	Repeat 1	Repeat 2	Repeat 3	7 d	SD	Repeat 1	Repeat 2	Repeat 3	14 d	SD	Repeat 1	Repeat 2	Repeat 3	21 d	SD	Repeat 1	Repeat 2	Repeat 3	28 d	SD
CK	47.29	41.81	42.63	43.91	2.95574	46.55	40.93	46.24	44.57	3.15902	47.66	48.74	53.82	50.07	3.28934	98.63	86.48	83.52	89.54	8.00725	74.15	69.83	81.31	75.1	5.79825
MT	41.23	43.5	43.73	42.82	1.38177	51.93	55.07	49.08	52.03	2.99617	122.02	117.49	129.03	122.85	5.81424	124.33	145.41	126.45	132.06	11.6071	117.69	122.08	103.89	114.55	9.492
AI avtivity (μg/g/min)	Repeat 1	Repeat 2	Repeat 3	0 d	SD	Repeat 1	Repeat 2	Repeat 3	7 d	SD	Repeat 1	Repeat 2	Repeat 3	14 d	SD	Repeat 1	Repeat 2	Repeat 3	21 d	SD	Repeat 1	Repeat 2	Repeat 3	28 d	SD
CK	20.48	25.01	21.16	22.22	2.44287	37.92	35.59	35.2	36.24	1.47079	66.18	63.67	60.06	63.3	3.07643	73.64	81.61	84.08	79.78	5.45612	48.08	54.82	56.32	53.07	4.38891
MT	20.52	25.26	23.06	22.95	2.37203	40.81	43.39	39.42	41.21	2.01451	86.73	87.58	100.86	91.72	7.92399	96.74	117.72	104.33	106.26	10.6228	53.96	54.16	64.37	57.5	5.95332
SDH activity (nmol/min/g)	Repeat 1	Repeat 2	Repeat 3	0 d	SD	Repeat 1	Repeat 2	Repeat 3	7 d	SD	Repeat 1	Repeat 2	Repeat 3	14 d	SD	Repeat 1	Repeat 2	Repeat 3	21 d	SD	Repeat 1	Repeat 2	Repeat 3	28 d	SD
CK	70.32	60.47	60.21	63.67	5.76342	155.65	170.51	168.81	164.99	8.13322	134.49	136.94	120.63	130.69	8.79506	120.92	123.49	119.64	121.35	1.96069	117.35	111.77	110.48	113.2	3.65142
MT	61.75	60.46	68.18	63.46	4.13536	172.4	182.81	173.11	176.11	5.8161	132.5	127.35	123.49	127.78	4.52037	115.95	111.09	113.37	113.47	2.43154	107.6	108.88	103.74	106.74	2.67574
SOX activity (μg/g/h)	Repeat 1	Repeat 2	Repeat 3	0 d	SD	Repeat 1	Repeat 2	Repeat 3	7 d	SD	Repeat 1	Repeat 2	Repeat 3	14 d	SD	Repeat 1	Repeat 2	Repeat 3	21 d	SD	Repeat 1	Repeat 2	Repeat 3	28 d	SD
CK	2072.03	2095.95	2080.26	2082.75	12.1523	5133.35	5260.53	5379.67	5257.85	123.182	4847.95	5173.21	4928.16	4983.11	169.449	4001.68	4395.62	4208.74	4202.01	197.056	3676.8	3880.52	3798.35	3785.22	102.492
MT	2106.02	2042.89	2110.8	2086.57	37.9034	2329.99	2327.03	2043.6	2233.54	164.5	2353.61	2496.8	2600.14	2483.52	123.801	1822.27	1975.2	2055.79	1951.09	118.613	1462.95	1502.31	1568.74	1511.33	53.4691
Relative expression levels of sugar metabolism-related genes
SS	Repeat 1	Repeat 2	Repeat 3	0 d	SD	Repeat 1	Repeat 2	Repeat 3	7 d	SD	Repeat 1	Repeat 2	Repeat 3	14 d	SD	Repeat 1	Repeat 2	Repeat 3	21 d	SD	Repeat 1	Repeat 2	Repeat 3	28 d	SD
CK	1	1	1	1	0	1.242	1.268	1.214	1.241	0.0270062	2.555	2.595	2.301	2.484	0.159453	4.755	4.569	4.639	4.654	0.0939432	3.195	3.229	3.178	3.201	0.0259679
MT	1.098	1.069	1.08	1.082	0.0146401	1.556	1.521	1.67	1.582	0.0779123	3.221	3.049	3.155	3.142	0.0867717	4.938	5.088	5.12	5.049	0.0971665	3.638	3.406	3.537	3.527	0.116323
SPS	Repeat 1	Repeat 2	Repeat 3	0 d	SD	Repeat 1	Repeat 2	Repeat 3	7 d	SD	Repeat 1	Repeat 2	Repeat 3	14 d	SD	Repeat 1	Repeat 2	Repeat 3	21 d	SD	Repeat 1	Repeat 2	Repeat 3	28 d	SD
CK	1	1	1	1	0	1.585	1.533	1.404	1.507	0.0931898	3.206	3.039	3.129	3.125	0.0835843	5.555	5.617	5.306	5.493	0.164604	3.72	3.826	4.002	3.849	0.142441
MT	1.029	0.92	1.14	1.03	0.110002	4.036	3.787	3.762	3.862	0.151494	5.992	5.294	5.576	5.621	0.351137	6.066	5.885	6.163	6.038	0.141099	4.394	4.137	4.276	4.269	0.128643
NI	Repeat 1	Repeat 2	Repeat 3	0 d	SD	Repeat 1	Repeat 2	Repeat 3	7 d	SD	Repeat 1	Repeat 2	Repeat 3	14 d	SD	Repeat 1	Repeat 2	Repeat 3	21 d	SD	Repeat 1	Repeat 2	Repeat 3	28 d	SD
CK	1	1	1	1	0	1.252	1.218	1.121	1.197	0.0679779	1.813	1.913	1.775	1.834	0.0712835	1.416	1.43	1.398	1.415	0.0160416	1.379	1.316	1.308	1.334	0.0388887
MT	1.089	1.063	0.911	1.021	0.0961457	2.066	1.984	2.155	2.068	0.0855239	2.275	2.077	2.167	2.173	0.0991363	1.517	1.53	1.529	1.525	0.00723418	1.501	1.506	1.422	1.476	0.0471204
AI	Repeat 1	Repeat 2	Repeat 3	0 d	SD	Repeat 1	Repeat 2	Repeat 3	7 d	SD	Repeat 1	Repeat 2	Repeat 3	14 d	SD	Repeat 1	Repeat 2	Repeat 3	21 d	SD	Repeat 1	Repeat 2	Repeat 3	28 d	SD
CK	1	1	1	1	0	1.834	1.802	1.971	1.869	0.0897719	3.068	2.826	2.68	2.858	0.195969	2.977	2.135	2.031	2.381	0.518764	2.031	2.042	2.293	2.122	0.148192
MT	1.086	1.024	1.001	1.037	0.0439659	1.95	2.095	2.173	2.073	0.113165	5.181	5.214	4.857	5.084	0.197279	4.289	4.674	4.002	4.322	0.337189	2.507	2.78	2.711	2.666	0.141954
SDH	Repeat 1	Repeat 2	Repeat 3	0 d	SD	Repeat 1	Repeat 2	Repeat 3	7 d	SD	Repeat 1	Repeat 2	Repeat 3	14 d	SD	Repeat 1	Repeat 2	Repeat 3	21 d	SD	Repeat 1	Repeat 2	Repeat 3	28 d	SD
CK	1	1	1	1	0	1.683	1.491	1.586	1.587	0.0960017	4.309	4.022	4.591	4.307	0.284504	5.335	5.568	5.621	5.508	0.152148	0.923	1.08	1.047	1.017	0.0827788
MT	1.057	1.006	0.993	1.019	0.033828	2.012	1.904	2.06	1.992	0.0798999	3.206	3.507	3.436	3.383	0.157344	5.135	5.043	4.803	4.994	0.17141	1.238	1.151	1.026	1.138	0.106566
Organic acid contents
Total acid content (mg/g)	Repeat 1	Repeat 2	Repeat 3	0 d	SD	Repeat 1	Repeat 2	Repeat 3	7 d	SD	Repeat 1	Repeat 2	Repeat 3	14 d	SD	Repeat 1	Repeat 2	Repeat 3	21 d	SD	Repeat 1	Repeat 2	Repeat 3	28 d	SD
CK	22.681	22.571	24.993	23.42	1.36769	17.668	19.061	18.377	18.37	0.696537	11.897	10.991	10.817	11.24	0.579872	11.006	11.293	11.476	11.26	0.23691	9.079	8.974	8.79	8.948	0.146289
MT	23.488	24.6	23.701	23.93	0.590214	18.471	19.617	18.053	18.71	0.809746	11.864	11.743	11.526	11.71	0.171257	10.88	10.77	11.544	11.06	0.418743	8.258	7.96	7.998	8.072	0.162197
Malic acid content (mg/g)	Repeat 1	Repeat 2	Repeat 3	0 d	SD	Repeat 1	Repeat 2	Repeat 3	7 d	SD	Repeat 1	Repeat 2	Repeat 3	14 d	SD	Repeat 1	Repeat 2	Repeat 3	21 d	SD	Repeat 1	Repeat 2	Repeat 3	28 d	SD
CK	1.52	1.578	1.642	1.58	0.0610246	3.466	3.359	3.299	3.375	0.0845951	2.686	2.547	2.648	2.627	0.0718401	2.507	2.415	2.263	2.395	0.123223	0.857	0.89	0.897	0.881	0.021362
MT	1.508	1.648	1.588	1.581	0.0702377	3.404	3.392	3.567	3.454	0.0977565	2.964	2.648	3.097	2.903	0.230632	1.836	2.051	1.948	1.945	0.107531	0.813	0.783	0.8	0.799	0.0150444
Citric acid content (mg/g)	Repeat 1	Repeat 2	Repeat 3	0 d	SD	Repeat 1	Repeat 2	Repeat 3	7 d	SD	Repeat 1	Repeat 2	Repeat 3	14 d	SD	Repeat 1	Repeat 2	Repeat 3	21 d	SD	Repeat 1	Repeat 2	Repeat 3	28 d	SD
CK	1.552	1.547	1.634	1.578	0.0488501	0.484	0.493	0.471	0.483	0.0110604	0.321	0.319	0.342	0.327	0.012741	0.299	0.289	0.324	0.304	0.0180278	0.3	0.292	0.287	0.293	0.00655744
MT	1.631	1.574	1.517	1.574	0.057	0.489	0.47	0.498	0.486	0.0142945	0.363	0.394	0.371	0.376	0.0160935	0.273	0.27	0.297	0.28	0.0147986	0.246	0.251	0.235	0.244	0.00818535
Activities of the organic acid metabolism-related enzymes
ME activity (IU/g)	Repeat 1	Repeat 2	Repeat 3	0 d	SD	Repeat 1	Repeat 2	Repeat 3	7 d	SD	Repeat 1	Repeat 2	Repeat 3	14 d	SD	Repeat 1	Repeat 2	Repeat 3	21 d	SD	Repeat 1	Repeat 2	Repeat 3	28 d	SD
CK	7.6	7.403	7.541	7.51	0.101106	10.021	10.23	8.551	9.6	0.915025	10.172	10.02	11.016	10.4	0.536572	11.325	10.913	10.542	10.93	0.391679	12.656	12.948	13.374	12.99	0.361078
MT	7.74	7.516	8.424	7.89	0.473021	5.983	5.765	6.968	6.24	0.640957	9.57	10.255	9.477	9.77	0.424884	12.69	11.188	11.263	11.71	0.846361	14.059	13.018	12.468	13.18	0.808029
MDH activity (IU/g)	Repeat 1	Repeat 2	Repeat 3	0 d	SD	Repeat 1	Repeat 2	Repeat 3	7 d	SD	Repeat 1	Repeat 2	Repeat 3	14 d	SD	Repeat 1	Repeat 2	Repeat 3	21 d	SD	Repeat 1	Repeat 2	Repeat 3	28 d	SD
CK	0.83	0.821	0.817	0.82	0.00665833	0.893	0.976	0.969	0.95	0.0460326	0.904	0.928	0.841	0.89	0.0449333	0.707	0.858	0.743	0.77	0.0788691	0.721	0.7075	0.783	0.74	0.0402627
MT	0.832	0.749	0.897	0.83	0.0741822	0.812	0.772	0.787	0.79	0.0202073	0.806	0.743	0.783	0.78	0.03188	0.803	0.855	0.784	0.81	0.036756	0.885	0.823	0.852	0.85	0.0310215
CS activity (IU/g)	Repeat 1	Repeat 2	Repeat 3	0 d	SD	Repeat 1	Repeat 2	Repeat 3	7 d	SD	Repeat 1	Repeat 2	Repeat 3	14 d	SD	Repeat 1	Repeat 2	Repeat 3	21 d	SD	Repeat 1	Repeat 2	Repeat 3	28 d	SD
CK	0.059	0.052	0.05	0.054	0.00472582	0.066	0.06	0.057	0.061	0.00458258	0.09	0.079	0.09	0.086	0.00635085	0.099	0.084	0.09	0.091	0.00754983	0.055	0.048	0.046	0.05	0.00472582
MT	0.048	0.057	0.056	0.054	0.00493288	0.12	0.117	0.103	0.113	0.00907377	0.107	0.1	0.11	0.106	0.0051316	0.051	0.044	0.049	0.048	0.00360555	0.031	0.028	0.03	0.03	0.00152753
PEPC activity (IU/g)	Repeat 1	Repeat 2	Repeat 3	0 d	SD	Repeat 1	Repeat 2	Repeat 3	7 d	SD	Repeat 1	Repeat 2	Repeat 3	14 d	SD	Repeat 1	Repeat 2	Repeat 3	21 d	SD	Repeat 1	Repeat 2	Repeat 3	28 d	SD
CK	0.52	0.472	0.488	0.493	0.0244404	0.504	0.517	0.479	0.5	0.0193132	0.526	0.538	0.497	0.52	0.0210792	0.627	0.605	0.646	0.626	0.0205183	0.61	0.637	0.604	0.617	0.0175784
MT	0.475	0.485	0.531	0.497	0.0298664	0.608	0.65	0.645	0.634	0.022942	0.584	0.528	0.582	0.565	0.03177	0.55	0.541	0.576	0.556	0.0181751	0.499	0.516	0.508	0.508	0.0085049
ACO activity (IU/g)	Repeat 1	Repeat 2	Repeat 3	0 d	SD	Repeat 1	Repeat 2	Repeat 3	7 d	SD	Repeat 1	Repeat 2	Repeat 3	14 d	SD	Repeat 1	Repeat 2	Repeat 3	21 d	SD	Repeat 1	Repeat 2	Repeat 3	28 d	SD
CK	1.465	1.414	1.472	1.45	0.0316596	3.011	3.15	2.896	3.02	0.127189	2.402	2.222	2.354	2.33	0.0932094	1.953	2.212	2.188	2.12	0.14311	1.9	1.982	2.023	1.97	0.0626285
MT	1.502	1.493	1.462	1.49	0.0209841	1.988	1.835	1.819	1.88	0.093297	2.231	2.019	2.216	2.16	0.118306	2.327	2.503	2.271	2.37	0.121062	2.219	2.239	2.035	2.16	0.112451
Relative expression levels of organic acid metabolism-related genes
NADPME	Repeat 1	Repeat 2	Repeat 3	0 d	SD	Repeat 1	Repeat 2	Repeat 3	7 d	SD	Repeat 1	Repeat 2	Repeat 3	14 d	SD	Repeat 1	Repeat 2	Repeat 3	21 d	SD	Repeat 1	Repeat 2	Repeat 3	28 d	SD
CK	1	1	1	1	0	1.472	1.6082	1.638	1.573	0.0885009	1.868	1.641	1.731	1.747	0.114308	1.952	2.04	1.828	1.94	0.106508	2.908	2.963	2.621	2.831	0.183647
MT	0.996	1.025	1.017	1.013	0.0149778	1.06	1.234	1.002	1.099	0.120737	1.448	1.273	1.44	1.387	0.0988079	3.282	3.303	3.407	3.331	0.0669353	6.107	6.56	6.071	6.246	0.272527
MDH	Repeat 1	Repeat 2	Repeat 3	0 d	SD	Repeat 1	Repeat 2	Repeat 3	7 d	SD	Repeat 1	Repeat 2	Repeat 3	14 d	SD	Repeat 1	Repeat 2	Repeat 3	21 d	SD	Repeat 1	Repeat 2	Repeat 3	28 d	SD
CK	1	1	1	1	0	1.196	1.147	1.106	1.15	0.0450592	1.455	1.418	1.462	1.445	0.0236432	0.794	0.722	0.68	0.732	0.0576541	0.72	0.755	0.694	0.723	0.0306105
MT	1.019	0.981	0.999	1	0.0190088	0.321	0.383	0.393	0.366	0.0390043	0.932	0.989	1.103	1.008	0.0870689	1.161	0.967	1.076	1.068	0.0972471	1.228	1.213	1.14	1.194	0.0470779
CS	Repeat 1	Repeat 2	Repeat 3	0 d	SD	Repeat 1	Repeat 2	Repeat 3	7 d	SD	Repeat 1	Repeat 2	Repeat 3	14 d	SD	Repeat 1	Repeat 2	Repeat 3	21 d	SD	Repeat 1	Repeat 2	Repeat 3	28 d	SD
CK	1	1	1	1	0	1.646	1.378	1.276	1.433	0.191106	2.644	2.848	2.58	2.691	0.139962	3.655	3.49	3.185	3.443	0.23845	1.689	1.821	1.925	1.812	0.118277
MT	1.015	0.989	0.976	0.993	0.0198578	2.236	2.473	2.38	2.363	0.119411	3.197	2.967	3.353	3.172	0.194179	2.062	2.104	1.916	2.027	0.0986779	1.219	1.351	1.453	1.341	0.11732
PEPC	Repeat 1	Repeat 2	Repeat 3	0 d	SD	Repeat 1	Repeat 2	Repeat 3	7 d	SD	Repeat 1	Repeat 2	Repeat 3	14 d	SD	Repeat 1	Repeat 2	Repeat 3	21 d	SD	Repeat 1	Repeat 2	Repeat 3	28 d	SD
CK	1	1	1	1	0	1.318	1.395	1.293	1.335	0.0531633	3.932	3.776	3.748	3.819	0.099143	4.379	4.729	4.396	4.501	0.197348	4.543	4.031	4.08	4.218	0.282523
MT	1.03	0.983	0.991	1.001	0.0251462	8.711	9.085	8.672	8.823	0.228023	5.422	5.165	5.527	5.371	0.186243	2.28	2.143	1.923	2.115	0.180101	2.148	2.07	1.675	1.964	0.253587
ACO	Repeat 1	Repeat 2	Repeat 3	0 d	SD	Repeat 1	Repeat 2	Repeat 3	7 d	SD	Repeat 1	Repeat 2	Repeat 3	14 d	SD	Repeat 1	Repeat 2	Repeat 3	21 d	SD	Repeat 1	Repeat 2	Repeat 3	28 d	SD
CK	1	1	1	1	0	3.503	3.946	3.798	3.749	0.225528	3.285	3.08	3.399	3.255	0.161649	1.015	1.166	0.914	1.032	0.126824	0.666	0.565	0.526	0.586	0.0722519
MT	1.017	0.998	0.999	1.005	0.0106927	0.597	0.67	0.624	0.63	0.0369098	3.028	2.824	2.948	2.933	0.102788	2.572	2.492	2.783	2.616	0.150334	0.844	0.869	0.835	0.849	0.0176163

## Sheet: Plant PEPC (1)
			ELISA代测实验报告
试剂盒名称：	植物磷酸烯醇式丙酮酸羧化酶(PEPC)ELISA检测试剂盒
试剂盒规格：	96T
样本数量：	89		样本类型：	组织
重复次数：	无		样本处理：按照10mg样本+100微升PBS的比例放大,这样1ml基本就等于0.1g
测试仪器：酶标分析仪：Rayto RT-6100 测试方法和操作步操作：详见操作说明书
检测样本对应表
	1	2	3	4	5	6	7	8	9	10	11	12
A	标品S1	标品S2	标品S3	标品S4	标品S5	标品S6	1	2	3	4	5	6
B	7	8	9	10	11	12	13	14	15	16	17	18
C	19	20	21	22	23	24	25	26	27	28	29	30
D	31	32	33	34	35	36	37	38	39	40	41	42
E	43	44	45	46	47	48	49	50	51	52	53	54
F	55	56	57	58	59	60	61	62	63	64	65	66
G	67	68	69	70	71	72	73	74	75	76	77	78
H	79	80	81	82	83	84	85	86	87	88	90	空白孔
一、原始读数（OD值）
	1	2	3	4	5	6	7	8	9	10	11	12
A	0.0567	0.1616	0.2142	0.547	0.9807	1.8398	0.1894	0.2197	0.2976	0.2596	0.2112	0.1946
B	0.2007	0.1866	0.21	0.2322	0.218	0.2991	0.3064	0.1943	0.2829	0.2691	0.2511	0.2129
C	0.2178	0.2524	0.3034	0.2469	0.3143	0.292	0.2406	0.3264	0.2762	0.2136	0.2277	0.2777
D	0.2219	0.2242	0.195	0.1876	0.3118	0.298	0.2801	0.2992	0.1934	0.3174	0.2564	0.1886
E	0.2213	0.1824	0.2075	0.1955	0.1989	0.1887	0.2615	0.2164	0.3201	0.2937	0.2097	0.2488
F	0.2877	0.2094	0.2793	0.259	0.3017	0.282	0.3186	0.2394	0.3048	0.2022	0.2093	0.2378
G	0.3152	0.2746	0.2771	0.2758	0.2627	0.2554	0.2095	0.3165	0.3177	0.2491	0.2534	0.2962
H	0.3126	0.2051	0.2043	0.2382	0.233	0.2169	0.1936	0.2617	0.1874	0.2931	0.2078	0.0265
二、标准曲线分析
x	0.0567	0.1616	0.2142	0.547	0.9807	1.8398	Plant PEPC
y	0	6	12	24	48	96	IU/L
							A	52.9567
							B	-2.53923
							R	0.997004
三、样品数据处理（稀释5倍浓度）
	1	2	3	4	5	6	7	8	9	10	11	12
A							7.49077	9.09535	13.2207	11.2083	8.64522	7.76614
B	8.08918	7.34249	8.58167	9.75731	9.00533	13.3001	13.6867	7.75025	12.4422	11.7114	10.7582	8.73525
C	8.99474	10.827	13.5278	10.5358	14.1051	12.9241	10.2021	14.7458	12.0874	8.77232	9.51901	12.1668
D	9.21186	9.33366	7.78732	7.39544	13.9727	13.2419	12.2939	13.3054	7.70259	14.2692	11.0389	7.4484
E	9.18008	7.12007	8.44928	7.8138	7.99385	7.4537	11.3089	8.9206	14.4122	13.0141	8.56579	10.6364
F	12.6964	8.5499	12.2516	11.1766	13.4378	12.3946	14.3328	10.1386	13.602	8.16861	8.5446	10.0539
G	14.1527	12.0027	12.1351	12.0662	11.3725	10.9859	8.5552	14.2216	14.2851	10.6523	10.88	13.1465
H	14.015	8.32219	8.27982	10.0751	9.79968	8.94707	7.71318	11.3195	7.38485	12.9824	8.46517
四、样本实际浓度（IU/L）
	1	2	3	4	5	6	7	8	9	10	11	12
A							37.4538	45.4768	66.1034	56.0416	43.2261	38.8307
B	40.4459	36.7124	42.9084	48.7866	45.0266	66.5006	68.4335	38.7513	62.2111	58.5571	53.791	43.6762
C	44.9737	54.1352	67.6391	52.6789	70.5253	64.6206	51.0107	73.7292	60.437	43.8616	47.595	60.8342
D	46.0593	46.6683	38.9366	36.9772	69.8633	66.2093	61.4697	66.527	38.513	71.3461	55.1943	37.242
E	45.9004	35.6003	42.2464	39.069	39.9693	37.2685	56.5447	44.603	72.061	65.0707	42.8289	53.182
F	63.482	42.7495	61.2579	55.8828	67.189	61.9728	71.6638	50.693	68.0098	40.8431	42.723	50.2693
G	70.7636	60.0134	60.6753	60.3311	56.8625	54.9295	42.776	71.1078	71.4255	53.2614	54.4	65.7327
H	70.0751	41.6109	41.3991	50.3753	48.9984	44.7354	38.5659	56.5977	36.9243	64.9119	42.3258
五、鲜重配比
	100	g/L
														0.374538	0.454768	0.661034	0.560416	0.432261	0.388307
六、折算浓度（IU/g）
	1	2	3	4	5	6	7	8	9	10	11	12		0.374538
A							0.374538	0.454768	0.661034	0.560416	0.432261	0.388307		0.454768
B	0.404459	0.367124	0.429084	0.487866	0.450266	0.665006	0.684335	0.387513	0.622111	0.585571	0.53791	0.436762		0.661034
C	0.449737	0.541352	0.676391	0.526789	0.705253	0.646206	0.510107	0.737292	0.60437	0.438616	0.47595	0.608342		0.560416
D	0.460593	0.466683	0.389366	0.369772	0.698633	0.662093	0.614697	0.66527	0.38513	0.713461	0.551943	0.37242		0.432261
E	0.459004	0.356003	0.422464	0.39069	0.399693	0.372685	0.565447	0.44603	0.72061	0.650707	0.428289	0.53182		0.388307
F	0.63482	0.427495	0.612579	0.558828	0.67189	0.619728	0.716638	0.50693	0.680098	0.408431	0.42723	0.502693
G	0.707636	0.600134	0.606753	0.603311	0.568625	0.549295	0.42776	0.711078	0.714255	0.532614	0.544	0.657327		0.404459	0.367124	0.429084	0.487866	0.450266	0.665006	0.684335	0.387513	0.622111	0.585571	0.53791	0.436762
H	0.700751	0.416109	0.413991	0.503753	0.489984	0.447354	0.385659	0.565977	0.369243	0.649119	0.423258
														0.404459
														0.367124
														0.429084
														0.487866
														0.450266
日期：	2021-01-11													0.665006
														0.684335
														0.387513
														0.622111
														0.585571
														0.53791
														0.436762
														0.449737
														0.541352
	0.449737	0.541352	0.676391	0.526789	0.705253	0.646206	0.510107	0.737292	0.60437	0.438616	0.47595	0.608342		0.676391
														0.526789
														0.705253
														0.646206
														0.510107
														0.737292
														0.60437
														0.438616
														0.47595
														0.608342

## Sheet: Plant CS (1)
			ELISA代测实验报告
试剂盒名称：	植物柠檬酸合酶(CS)ELISA检测试剂盒
试剂盒规格：	96T
样本数量：	89		样本类型：	组织
重复次数：	无		样本处理：按照10mg样本+100微升PBS的比例放大,这样1ml基本就等于0.1g
测试仪器：酶标分析仪：Rayto RT-6100 测试方法和操作步操作：详见操作说明书
检测样本对应表
	1	2	3	4	5	6	7	8	9	10	11	12
A	标品S1	标品S2	标品S3	标品S4	标品S5	标品S6	1	2	3	4	5	6
B	7	8	9	10	11	12	13	14	15	16	17	18
C	19	20	21	22	23	24	25	26	27	28	29	30
D	31	32	33	34	35	36	37	38	39	40	41	42
E	43	44	45	46	47	48	49	50	51	52	53	54
F	55	56	57	58	59	60	61	62	63	64	65	66
G	67	68	69	70	71	72	73	74	75	76	77	78
H	79	80	81	82	83	84	85	86	87	88	90	空白孔
一、原始读数（OD值）
	1	2	3	4	5	6	7	8	9	10	11	12
A	0.0641	0.192	0.3398	0.4962	0.9049	1.5163	0.1764	0.1635	0.2229	0.1903	0.1698	0.1549
B	0.2435	0.1622	0.172	0.1886	0.1715	0.1696	0.1616	0.2013	0.1747	0.148	0.1488	0.1675
C	0.2419	0.1937	0.2331	0.2961	0.2602	0.2101	0.2143	0.28	0.1909	0.1877	0.2561	0.2953
D	0.2446	0.2513	0.2733	0.2105	0.276	0.1895	0.2418	0.215	0.2838	0.1964	0.2547	0.2775
E	0.2298	0.2027	0.2576	0.3344	0.3408	0.2565	0.3421	0.3169	0.3263	0.2694	0.323	0.2443
F	0.2239	0.3221	0.2327	0.3326	0.2377	0.2814	0.2409	0.2944	0.2505	0.2692	0.2328	0.3288
G	0.3069	0.2721	0.258	0.2949	0.2442	0.2616	0.1873	0.2697	0.2595	0.2977	0.2757	0.2312
H	0.2606	0.221	0.1982	0.2221	0.1869	0.1794	0.193	0.1932	0.2439	0.2085	0.2668	0.0314
二、标准曲线分析
x	0.0641	0.192	0.3398	0.4962	0.9049	1.5163	Plant CS
y	0	1.5	3	6	12	24	U/L
							A	16.6091
							B	-1.97545
							R	0.992219
三、样品数据处理（稀释5倍浓度）
	1	2	3	4	5	6	7	8	9	10	11	12
A							0.954396	0.740139	1.72672	1.18526	0.844776	0.597301
B	2.06886	0.718547	0.881316	1.15703	0.873011	0.841454	0.708581	1.36796	0.92616	0.482698	0.495985	0.806575
C	2.04229	1.24173	1.89613	2.9425	2.34624	1.51412	1.58388	2.6751	1.19523	1.14208	2.27814	2.92922
D	2.08713	2.19842	2.56382	1.52077	2.60866	1.17197	2.04063	1.59551	2.73821	1.28658	2.25489	2.63357
E	1.84132	1.39121	2.30305	3.57863	3.68493	2.28478	3.70652	3.28797	3.4441	2.49904	3.38929	2.08215
F	1.74333	3.37434	1.88949	3.54873	1.97253	2.69835	2.02568	2.91427	2.18513	2.49572	1.89115	3.48562
G	3.12188	2.54388	2.3097	2.92257	2.08049	2.36949	1.13543	2.50402	2.33461	2.96908	2.60368	1.86457
H	2.35288	1.69516	1.31647	1.71343	1.12879	1.00422	1.23011	1.23343	2.07551	1.48755	2.45586
四、样本实际浓度（U/L）
	1	2	3	4	5	6	7	8	9	10	11	12
A							4.77198	3.70069	8.63359	5.92631	4.22388	2.9865
B	10.3443	3.59273	4.40658	5.78513	4.36506	4.20727	3.54291	6.83981	4.6308	2.41349	2.47993	4.03287
C	10.2115	6.20866	9.48065	14.7125	11.7312	7.57061	7.9194	13.3755	5.97614	5.71039	11.3907	14.6461
D	10.4357	10.9921	12.8191	7.60383	13.0433	5.85987	10.2031	7.97753	13.6911	6.43289	11.2744	13.1679
E	9.2066	6.95607	11.5153	17.8932	18.4246	11.4239	18.5326	16.4399	17.2205	12.4952	16.9464	10.4108
F	8.71663	16.8717	9.44743	17.7437	9.86266	13.4917	10.1284	14.5713	10.9256	12.4786	9.45574	17.4281
G	15.6094	12.7194	11.5485	14.6129	10.4025	11.8474	5.67717	12.5201	11.6731	14.8454	13.0184	9.32287
H	11.7644	8.4758	6.58237	8.56715	5.64396	5.02111	6.15053	6.16714	10.3775	7.43774	12.2793
五、鲜重配比
	100	g/L
六、折算浓度（U/g）
	1	2	3	4	5	6	7	8	9	10	11	12
A							0.0477198	0.0370069	0.0863359	0.0592631	0.0422388	0.029865
B	0.103443	0.0359273	0.0440658	0.0578513	0.0436506	0.0420727	0.0354291	0.0683981	0.046308	0.0241349	0.0247993	0.0403287
C	0.102115	0.0620866	0.0948065	0.147125	0.117312	0.0757061	0.079194	0.133755	0.0597614	0.0571039	0.113907	0.146461
D	0.104357	0.109921	0.128191	0.0760383	0.130433	0.0585987	0.102031	0.0797753	0.136911	0.0643289	0.112744	0.131679
E	0.092066	0.0695607	0.115153	0.178932	0.184246	0.114239	0.185326	0.164399	0.172205	0.124952	0.169464	0.104108
F	0.0871663	0.168717	0.0944743	0.177437	0.0986266	0.134917	0.101284	0.145713	0.109256	0.124786	0.0945574	0.174281
G	0.156094	0.127194	0.115485	0.146129	0.104025	0.118474	0.0567717	0.125201	0.116731	0.148454	0.130184	0.0932287
H	0.117644	0.084758	0.0658237	0.0856715	0.0564396	0.0502111	0.0615053	0.0616714	0.103775	0.0743774	0.122793
0.103443	0.0359273	0.0440658	0.0578513	0.0436506	0.0420727	0.0354291	0.0683981	0.046308	0.0241349	0.0247993	0.0403287
0.102115	0.0620866	0.0948065	0.147125	0.117312	0.0757061	0.079194	0.133755	0.0597614	0.0571039	0.113907	0.146461
日期：	2021-01-11
							0.0477198	0.0370069	0.0863359	0.0592631	0.0422388	0.029865
							0.0477198
							0.0370069
							0.0863359
							0.0592631
							0.0422388
							0.029865
							0.103443
							0.0359273
							0.0440658
							0.0578513
							0.0436506
							0.0420727
							0.0354291
							0.0683981
							0.046308
							0.0241349
							0.0247993
							0.0403287
							0.102115
							0.0620866
							0.0948065
							0.147125
							0.117312
							0.0757061
							0.079194
							0.133755
							0.0597614
							0.0571039
							0.113907
							0.146461

## Sheet: Plant ME (1)
			ELISA代测实验报告
试剂盒名称：	植物苹果酸酶(ME)ELISA检测试剂盒
试剂盒规格：	96T
样本数量：	89		样本类型：	组织
重复次数：	无		样本处理：按照10mg样本+100微升PBS的比例放大,这样1ml基本就等于0.1g
测试仪器：酶标分析仪：Rayto RT-6100 测试方法和操作步操作：详见操作说明书
检测样本对应表
	1	2	3	4	5	6	7	8	9	10	11	12
A	标品S1	标品S2	标品S3	标品S4	标品S5	标品S6	1	2	3	4	5	6
B	7	8	9	10	11	12	13	14	15	16	17	18
C	19	20	21	22	23	24	25	26	27	28	29	30
D	31	32	33	34	35	36	37	38	39	40	41	42
E	43	44	45	46	47	48	49	50	51	52	53	54
F	55	56	57	58	59	60	61	62	63	64	65	66
G	67	68	69	70	71	72	73	74	75	76	77	78
H	79	80	81	82	83	84	85	86	87	88	90	空白孔
一、原始读数（OD值）
	1	2	3	4	5	6	7	8	9	10	11	12
A	0.0588	0.1793	0.322	0.5042	0.813	1.5278	0.2557	0.1691	0.168	0.1821	0.2157	0.1694
B	0.1747	0.1601	0.1985	0.2291	0.2376	0.1875	0.2551	0.2371	0.238	0.1788	0.2338	0.1814
C	0.2177	0.2379	0.2046	0.2369	0.2135	0.2686	0.2547	0.2582	0.2633	0.2871	0.295	0.1997
D	0.2481	0.2364	0.3006	0.2461	0.2595	0.2545	0.2616	0.2271	0.2237	0.2076	0.2094	0.1937
E	0.3011	0.225	0.2425	0.2254	0.2864	0.2252	0.3272	0.2835	0.2387	0.3209	0.3134	0.3223
F	0.2754	0.2336	0.3019	0.2807	0.2681	0.2594	0.2982	0.2727	0.3087	0.3404	0.2692	0.2872
G	0.2824	0.2435	0.2336	0.2658	0.2952	0.2049	0.2129	0.2538	0.2758	0.1852	0.2406	0.2984
H	0.2782	0.2859	0.2421	0.2552	0.2816	0.2493	0.2443	0.2084	0.2521	0.2959	0.2237	0.0322
二、标准曲线分析
x	0.0588	0.1793	0.322	0.5042	0.813	1.5278	Plant ME
y	0	150	300	600	1200	2400	mIU/L
							A	1668.3
							B	-171.791
							R	0.996117
三、样品数据处理（稀释5倍浓度）
	1	2	3	4	5	6	7	8	9	10	11	12
A							254.795	110.32	108.485	132.008	188.063	110.82
B	119.662	95.3049	159.368	210.418	224.599	141.016	253.794	223.764	225.266	126.502	218.259	130.84
C	191.399	225.099	169.544	223.431	184.392	276.316	253.127	258.966	267.474	307.18	320.359	161.37
D	242.116	222.597	329.702	238.779	261.134	252.793	264.638	207.081	201.409	174.549	177.552	151.36
E	330.536	203.578	232.773	204.245	306.012	203.912	374.079	301.174	226.434	363.568	351.056	365.904
F	287.66	217.925	331.87	296.502	275.482	260.968	325.698	283.156	343.215	396.1	277.317	307.346
G	299.339	234.442	217.925	271.645	320.693	170.045	183.391	251.625	288.328	137.179	229.603	326.031
H	292.332	305.178	232.106	253.961	298.004	244.118	235.776	175.884	248.789	321.861	201.409
四、样本实际浓度（mIU/L）
	1	2	3	4	5	6	7	8	9	10	11	12
A							1273.97	551.598	542.423	660.038	940.313	554.101
B	598.311	476.525	796.839	1052.09	1122.99	705.082	1268.97	1118.82	1126.33	632.511	1091.29	654.199
C	956.996	1125.49	847.722	1117.15	921.962	1381.58	1265.63	1294.83	1337.37	1535.9	1601.8	806.849
D	1210.58	1112.98	1648.51	1193.9	1305.67	1263.96	1323.19	1035.41	1007.05	872.747	887.762	756.8
E	1652.68	1017.89	1163.87	1021.23	1530.06	1019.56	1870.39	1505.87	1132.17	1817.84	1755.28	1829.52
F	1438.3	1089.63	1659.35	1482.51	1377.41	1304.84	1628.49	1415.78	1716.07	1980.5	1386.58	1536.73
G	1496.69	1172.21	1089.63	1358.22	1603.46	850.225	916.957	1258.13	1441.64	685.897	1148.02	1630.16
H	1461.66	1525.89	1160.53	1269.8	1490.02	1220.59	1178.88	879.42	1243.94	1609.3	1007.05
五、鲜重配比
	100	g/L
六、折算浓度（mIU/g）
	1	2	3	4	5	6	7	8	9	10	11	12
A							12.7397	5.51598	5.42423	6.60038	9.40313	5.54101
B	5.98311	4.76525	7.96839	10.5209	11.2299	7.05082	12.6897	11.1882	11.2633	6.32511	10.9129	6.54199
C	9.56996	11.2549	8.47722	11.1715	9.21962	13.8158	12.6563	12.9483	13.3737	15.359	16.018	8.06849
D	12.1058	11.1298	16.4851	11.939	13.0567	12.6396	13.2319	10.3541	10.0705	8.72747	8.87762	7.568
E	16.5268	10.1789	11.6387	10.2123	15.3006	10.1956	18.7039	15.0587	11.3217	18.1784	17.5528	18.2952
F	14.383	10.8963	16.5935	14.8251	13.7741	13.0484	16.2849	14.1578	17.1607	19.805	13.8658	15.3673
G	14.9669	11.7221	10.8963	13.5822	16.0346	8.50225	9.16957	12.5813	14.4164	6.85897	11.4802	16.3016
H	14.6166	15.2589	11.6053	12.698	14.9002	12.2059	11.7888	8.7942	12.4394	16.093	10.0705
12.7397	5.51598	5.42423	6.60038	9.40313	5.54101
5.98311	4.76525	7.96839	10.5209	11.2299	7.05082	12.6897	11.1882	11.2633	6.32511	10.9129	6.54199
9.56996	11.2549	8.47722	11.1715	9.21962	13.8158	12.6563	12.9483	13.3737	15.359	16.018	8.06849
日期：	2021-01-11
					12.7397
					5.51598
					5.42423
					6.60038
					9.40313
					5.54101
					5.98311
					4.76525
					7.96839
					10.5209
					11.2299
					7.05082
					12.6897
					11.1882
					11.2633
					6.32511
					10.9129
					6.54199
					9.56996
					11.2549
					8.47722
					11.1715
					9.21962
					13.8158
					12.6563
					12.9483
					13.3737
					15.359
					16.018
					8.06849

## Sheet: Plant aconitase (1)
			ELISA代测实验报告
试剂盒名称：	植物顺乌头酸酶(aconitase)ELISA检测试剂盒
试剂盒规格：	96T
样本数量：	89		样本类型：	组织
重复次数：	无		样本处理：按照10mg样本+100微升PBS的比例放大,这样1ml基本就等于0.1g
测试仪器：酶标分析仪：Rayto RT-6100 测试方法和操作步操作：详见操作说明书
检测样本对应表
	1	2	3	4	5	6	7	8	9	10	11	12
A	标品S1	标品S2	标品S3	标品S4	标品S5	标品S6	1	2	3	4	5	6
B	7	8	9	10	11	12	13	14	15	16	17	18
C	19	20	21	22	23	24	25	26	27	28	29	30
D	31	32	33	34	35	36	37	38	39	40	41	42
E	43	44	45	46	47	48	49	50	51	52	53	54
F	55	56	57	58	59	60	61	62	63	64	65	66
G	67	68	69	70	71	72	73	74	75	76	77	78
H	79	80	81	82	83	84	85	86	87	88	90	空白孔
一、原始读数（OD值）
	1	2	3	4	5	6	7	8	9	10	11	12
A	0.065	0.1819	0.3569	0.4303	1.0165	1.8386	0.3125	0.2938	0.2731	0.2198	0.1973	0.1846
B	0.3291	0.1903	0.2067	0.2686	0.2631	0.2225	0.2856	0.2606	0.2903	0.2793	0.2246	0.2869
C	0.3236	0.3072	0.2167	0.2408	0.2481	0.2518	0.2961	0.3068	0.1903	0.2419	0.3268	0.2129
D	0.3272	0.2951	0.2575	0.2439	0.2311	0.2737	0.2237	0.297	0.3283	0.2818	0.2528	0.3094
E	0.2779	0.2393	0.192	0.2931	0.2062	0.278	0.3233	0.1806	0.1881	0.246	0.1986	0.1873
F	0.2009	0.1987	0.2816	0.302	0.3155	0.2632	0.33	0.2025	0.2885	0.3126	0.2419	0.2423
G	0.2598	0.3298	0.3201	0.3014	0.1919	0.318	0.1931	0.2203	0.305	0.2309	0.1907	0.2418
H	0.2405	0.2593	0.2508	0.1982	0.2267	0.1847	0.1814	0.3184	0.2112	0.3117	0.1928	0.0261
二、标准曲线分析
x	0.065	0.1819	0.3569	0.4303	1.0165	1.8386	Plant aconitase
y	0	25	50	100	200	400	U/L
							A	223.762
							B	-15.8761
							R	0.993495
三、样品数据处理（稀释5倍浓度）
	1	2	3	4	5	6	7	8	9	10	11	12
A							54.0496	49.8653	45.2334	33.3069	28.2722	25.4304
B	57.7641	26.7059	30.3756	44.2265	42.9958	33.911	48.0304	42.4364	49.0821	46.6207	34.3809	48.3213
C	56.5334	52.8637	32.6132	38.0059	39.6393	40.4673	50.3799	52.7742	26.7059	38.252	57.2494	31.7629
D	57.3389	50.1562	41.7427	38.6995	35.8354	45.3677	34.1795	50.5813	57.5851	47.1801	40.691	53.356
E	46.3075	37.6702	27.0863	49.7086	30.2637	46.3298	56.4663	24.5354	26.2136	39.1694	28.5631	26.0346
F	29.0778	28.5855	47.1354	51.7001	54.7209	43.0182	57.9655	29.4358	48.6793	54.072	38.252	38.3415
G	42.2574	57.9207	55.7502	51.5659	27.0639	55.2803	27.3324	33.4187	52.3714	35.7906	26.7954	38.2296
H	37.9387	42.1455	40.2435	28.4736	34.8508	25.4528	24.7144	55.3698	31.3825	53.8706	27.2653
四、样本实际浓度（U/L）
	1	2	3	4	5	6	7	8	9	10	11	12
A							270.248	249.326	226.167	166.534	141.361	127.152
B	288.82	133.529	151.878	221.132	214.979	169.555	240.152	212.182	245.411	233.104	171.905	241.607
C	282.667	264.318	163.066	190.029	198.197	202.336	251.9	263.871	133.529	191.26	286.247	158.815
D	286.695	250.781	208.714	193.498	179.177	226.838	170.898	252.907	287.925	235.901	203.455	266.78
E	231.537	188.351	135.431	248.543	151.318	231.649	282.331	122.677	131.068	195.847	142.816	130.173
F	145.389	142.927	235.677	258.501	273.605	215.091	289.827	147.179	243.397	270.36	191.26	191.708
G	211.287	289.604	278.751	257.829	135.319	276.402	136.662	167.094	261.857	178.953	133.977	191.148
H	189.694	210.727	201.217	142.368	174.254	127.264	123.572	276.849	156.913	269.353	136.326
五、鲜重配比
	100	g/L
六、折算浓度（U/g）
	1	2	3	4	5	6	7	8	9	10	11	12
A							2.70248	2.49326	2.26167	1.66534	1.41361	1.27152
B	2.8882	1.33529	1.51878	2.21132	2.14979	1.69555	2.40152	2.12182	2.45411	2.33104	1.71905	2.41607
C	2.82667	2.64318	1.63066	1.90029	1.98197	2.02336	2.519	2.63871	1.33529	1.9126	2.86247	1.58815
D	2.86695	2.50781	2.08714	1.93498	1.79177	2.26838	1.70898	2.52907	2.87925	2.35901	2.03455	2.6678
E	2.31537	1.88351	1.35431	2.48543	1.51318	2.31649	2.82331	1.22677	1.31068	1.95847	1.42816	1.30173
F	1.45389	1.42927	2.35677	2.58501	2.73605	2.15091	2.89827	1.47179	2.43397	2.7036	1.9126	1.91708
G	2.11287	2.89604	2.78751	2.57829	1.35319	2.76402	1.36662	1.67094	2.61857	1.78953	1.33977	1.91148
H	1.89694	2.10727	2.01217	1.42368	1.74254	1.27264	1.23572	2.76849	1.56913	2.69353	1.36326
2.70248	2.49326	2.26167	1.66534	1.41361	1.27152
2.8882	1.33529	1.51878	2.21132	2.14979	1.69555	2.40152	2.12182	2.45411	2.33104	1.71905	2.41607
2.82667	2.64318	1.63066	1.90029	1.98197	2.02336	2.519	2.63871	1.33529	1.9126	2.86247	1.58815
日期：	2021-01-11						2.70248
							2.49326
							2.26167
							1.66534
							1.41361
							1.27152
							2.8882
							1.33529
							1.51878
							2.21132
							2.14979
							1.69555
							2.40152
							2.12182
							2.45411
							2.33104
							1.71905
							2.41607
							2.82667
							2.64318
							1.63066
							1.90029
							1.98197
							2.02336
							2.519
							2.63871
							1.33529
							1.9126
							2.86247
							1.58815

## Sheet: Plant MDH (1)
			ELISA代测实验报告
试剂盒名称：	植物苹果酸脱氢酶(MDH)ELISA检测试剂盒
试剂盒规格：	96T
样本数量：	89		样本类型：	组织
重复次数：	无		样本处理：按照10mg样本+100微升PBS的比例放大,这样1ml基本就等于0.1g
测试仪器：酶标分析仪：Rayto RT-6100 测试方法和操作步操作：详见操作说明书
检测样本对应表
	1	2	3	4	5	6	7	8	9	10	11	12
A	标品S1	标品S2	标品S3	标品S4	标品S5	标品S6	1	2	3	4	5	6
B	7	8	9	10	11	12	13	14	15	16	17	18
C	19	20	21	22	23	24	25	26	27	28	29	30
D	31	32	33	34	35	36	37	38	39	40	41	42
E	43	44	45	46	47	48	49	50	51	52	53	54
F	55	56	57	58	59	60	61	62	63	64	65	66
G	67	68	69	70	71	72	73	74	75	76	77	78
H	79	80	81	82	83	84	85	86	87	88	90	空白孔
一、原始读数（OD值）
	1	2	3	4	5	6	7	8	9	10	11	12
A	0.0579	0.1424	0.2205	0.3898	0.8394	1.4093	0.2057	0.1565	0.2169	0.2227	0.2038	0.1856
B	0.1988	0.2307	0.2468	0.2021	0.1604	0.2326	0.2181	0.2224	0.2072	0.2133	0.2127	0.1624
C	0.2322	0.2562	0.2092	0.3055	0.2102	0.225	0.2997	0.2097	0.2321	0.2559	0.2478	0.2319
D	0.2699	0.2943	0.1904	0.2388	0.1928	0.2016	0.2617	0.2603	0.3033	0.2763	0.2851	0.1987
E	0.1926	0.2443	0.3452	0.3568	0.2993	0.2697	0.263	0.3054	0.3195	0.2695	0.2451	0.3061
F	0.3523	0.2535	0.2382	0.2497	0.3223	0.2485	0.337	0.2466	0.3139	0.2673	0.2407	0.3155
G	0.2388	0.2724	0.2404	0.2424	0.2549	0.2021	0.2762	0.3005	0.2897	0.197	0.231	0.2954
H	0.2845	0.2561	0.1949	0.3066	0.2147	0.2079	0.2877	0.2042	0.2818	0.3089	0.2666	0.0273
二、标准曲线分析
x	0.0579	0.1424	0.2205	0.3898	0.8394	1.4093	Plant MDH
y	0	10	20	40	80	160	U/L
							A	115.128
							B	-7.0354
							R	0.993196
三、样品数据处理（稀释5倍浓度）
	1	2	3	4	5	6	7	8	9	10	11	12
A							16.6465	10.9822	17.936	18.6037	16.4278	14.3324
B	15.8521	19.5247	21.3783	16.2321	11.4312	19.7435	18.0741	18.5692	16.8192	17.5215	17.4524	11.6615
C	19.6974	22.4605	17.0495	28.1363	17.1646	18.8685	27.4686	17.107	19.6859	22.426	21.4934	19.6629
D	24.0378	26.8469	14.885	20.4573	15.1614	16.1745	23.0937	22.9325	27.8831	24.7746	25.7877	15.8406
E	15.1383	21.0905	32.7069	34.0424	27.4225	24.0147	23.2434	28.1248	29.7481	23.9917	21.1826	28.2054
F	33.5243	22.1497	20.3882	21.7122	30.0705	21.574	31.7629	21.3553	29.1034	23.7384	20.676	29.2876
G	20.4573	24.3256	20.6415	20.8717	22.3108	16.2321	24.7631	27.5607	26.3173	15.6449	19.5593	26.9735
H	25.7186	22.449	15.4031	28.263	17.6827	16.8998	26.087	16.4738	25.4078	28.5278	23.6578
四、样本实际浓度（U/L）
	1	2	3	4	5	6	7	8	9	10	11	12
A							83.2326	54.911	89.6798	93.0185	82.1389	71.6622
B	79.2606	97.6236	106.891	81.1603	57.156	98.7173	90.3705	92.8458	84.096	87.6075	87.2621	58.3073
C	98.4871	112.303	85.2473	140.682	85.823	94.3425	137.343	85.5351	98.4295	112.13	107.467	98.3144
D	120.189	134.234	74.4252	102.286	75.8068	80.8724	115.469	114.663	139.415	123.873	128.939	79.2031
E	75.6917	105.452	163.535	170.212	137.113	120.074	116.217	140.624	148.741	119.959	105.913	141.027
F	167.622	110.748	101.941	108.561	150.352	107.87	158.814	106.776	145.517	118.692	103.38	146.438
G	102.286	121.628	103.207	104.359	111.554	81.1603	123.815	137.803	131.587	78.2245	97.7963	134.868
H	128.593	112.245	77.0156	141.315	88.4134	84.499	130.435	82.3691	127.039	142.639	118.289
五、鲜重配比
	100	g/L
六、折算浓度（U/g）
	1	2	3	4	5	6	7	8	9	10	11	12
A							0.832326	0.54911	0.896798	0.930185	0.821389	0.716622
B	0.792606	0.976236	1.06891	0.811603	0.57156	0.987173	0.903705	0.928458	0.84096	0.876075	0.872621	0.583073
C	0.984871	1.12303	0.852473	1.40682	0.85823	0.943425	1.37343	0.855351	0.984295	1.1213	1.07467	0.983144
D	1.20189	1.34234	0.744252	1.02286	0.758068	0.808724	1.15469	1.14663	1.39415	1.23873	1.28939	0.792031
E	0.756917	1.05452	1.63535	1.70212	1.37113	1.20074	1.16217	1.40624	1.48741	1.19959	1.05913	1.41027
F	1.67622	1.10748	1.01941	1.08561	1.50352	1.0787	1.58814	1.06776	1.45517	1.18692	1.0338	1.46438
G	1.02286	1.21628	1.03207	1.04359	1.11554	0.811603	1.23815	1.37803	1.31587	0.782245	0.977963	1.34868
H	1.28593	1.12245	0.770156	1.41315	0.884134	0.84499	1.30435	0.823691	1.27039	1.42639	1.18289
0.832326	0.54911	0.896798	0.930185	0.821389	0.716622
0.792606	0.976236	1.06891	0.811603	0.57156	0.987173	0.903705	0.928458	0.84096	0.876075	0.872621	0.583073
0.984871	1.12303	0.852473	1.40682	0.85823	0.943425	1.37343	0.855351	0.984295	1.1213	1.07467	0.983144
日期：	2021-01-11
							0.832326
							0.54911
							0.896798
							0.930185
							0.821389
							0.716622
							0.792606
							0.976236
							1.06891
							0.811603
							0.57156
							0.987173
							0.903705
							0.928458
							0.84096
							0.876075
							0.872621
							0.583073
							0.984871
							1.12303
							0.852473
							1.40682
							0.85823
							0.943425
							1.37343
							0.855351
							0.984295
							1.1213
							1.07467
							0.983144
